# Supplementary material for: Repair of bone defects with prefabricated vascularized bone grafts and double-labeled bone marrow-derived mesenchymal stem cells in a rat model
Source: Sci Rep. 2017 Feb 2;7:39431. doi: 10.1038/srep39431 (PMC5288698; doi:10.1038/srep39431)
Supplement: Supplementary Dataset [file srep39431-s2.xlsx]

## Sheet: Quantification data
Figure 1	Positive cell number of BMSCs after induction
	VEGFR-2	CD133
	45.6	38.7
	57.7	36.2
	53.9	27.4
Figure 5	Attached EPCs on DBM grafts
	3d	7d	10d	14d
	13.52	27.14	37.93	32.49
	11.15	22.28	40.81	37.64
	5.96	18.26	32.39	40.99
Table 2	MVD
		a	b	c	d
	3 days	1.8	1.79	0.98	0.8
		3.22	0.72	1.76	0.71
		2.72	1.42	2.18	0.56
	7 days	5.57	5.18	3.26	2.22
		7.86	3.17	4.81	1.86
		7.06	4.48	5.64	1.2
	14 days	7.64	7.3	4.55	3.05
		10.75	4.66	6.54	2.48
		9.66	6.37	7.6	1.4
	21 days	7.75	8.53	6.08	3.7
		10.75	5.66	7.84	3.03
		9.7	7.53	8.78	1.79
	X ray score							Ratio of vascular area ratio							Ratio of new bone formation
Table 3		A	B	C	D	E			A	B	C	D	E			A	B	C	D	E
	4w	4.07	4.12	2.31	4.44	1.83		4w	6.12	3.11	3.17	6	0.23		4w	5	1.35	1.36	1.5	0.11
		5.07	2.43	3.42	3.78	2.23			6.59	3.35	3.44	6.44	0.27			5.27	1.66	1.62	2.01	0.13
		4.72	3.53	4.02	2.55	1.1			6.43	3.26	3.35	6.28	0.25			5.18	1.55	1.53	1.83	0.12
	8w	6.29	6.19	5.35	7.02	2.56		8w	8.31	5.72	5.71	8.26	0.68		8w	12.5	3.94	3.84	6.58	0.43
		7.73	5.3	5.9	6.64	2.87			8.73	5.99	6.02	8.55	0.92			12.76	4.55	4.47	7.38	0.51
		7.22	5.88	6.2	5.93	1.98			8.58	5.9	5.91	8.45	0.83			12.67	4.34	4.25	7.1	0.48
	12w	9.22	8.53	7.07	9.68	4.01		12w	11.94	7.81	7.77	11.6	2		12w	17.62	6.11	6.13	12.27	0.71
		10.33	7.04	7.92	9.14	4.45			12.25	8.44	8.38	12.62	2.08			18.62	7.53	7.47	13.87	0.85
		9.94	8.01	8.38	8.12	3.21			12.14	8.22	8.17	12.26	2.05			18.27	7.03	7	13.31	0.8
Table 4	Mean MVDs at different time points
		A	B	C	D	E
	4w	11.87	3.85	3.89	10.82	1.8
		13.23	5.98	6.06	13.54	3.83
		12.76	5.23	5.3	12.59	3.12
	8w	13.26	10.86	10.84	13.16	6.89
		15.64	13.11	13.19	15.62	9.14
		14.81	12.32	12.36	14.76	8.35
	12w	15.24	15.03	15.13	15.18	7.28
		17.73	17.57	17.75	17.82	9.1
		16.86	16.68	16.83	16.89	8.46
Table 5	OCN mRNA							VEGF mRNA
		A	B	C	D	E			A	B	C	D	E
	4w	0.73	0.55	0.57	0.5	0.34		4w	0.67	0.54	0.57	0.72	0.44
		0.95	0.69	0.69	0.74	0.46			0.89	0.66	0.66	0.88	0.52
		0.87	0.64	0.65	0.65	0.42			0.81	0.62	0.63	0.83	0.49
	8w	0.88	0.76	0.77	0.79	0.43		8w	0.96	0.84	0.83	0.88	0.51
		1.14	1	1.01	1.08	0.61			1.05	1.02	1.05	1.06	0.6
		1.05	0.91	0.92	0.98	0.55			1.02	0.96	0.97	1	0.57
	12w	1.21	1.01	1.04	1.18	0.47		12w	1.24	1.21	1.25	1.2	0.52
		1.43	1.21	1.22	1.44	0.67			1.46	1.45	1.43	1.47	0.61
	3	1.35	1.14	1.16	1.35	0.6			1.38	1.36	1.37	1.38	0.58
	Maximum load (N)							Torsional strength (Mpa)
Table 6	A	B	C	D	E	Normal		A	B	C	D	E	Normal
	165.64	146.46	145.41	164.25	101.64	175.53		4.52	4.08	4.15	4.54	1.23	4.57
	185.03	154.02	153.79	183.54	108.77	180.2		4.76	4.35	4.41	4.8	1.29	4.84
	178.25	147.88	147.36	176.79	106.27	178.57		4.67	4.26	4.32	4.71	1.27	4.75
